# Supplementary material for: Adaptive Strategies Mediating the Diversification of Alpine Plants: The Case of the Himalayan Blue Poppy (Meconopsis, Papaveraceae)
Source: Plants (Basel). 2025 Dec 8;14(24):3741. doi: 10.3390/plants14243741 (PMC12736773; doi:10.3390/plants14243741)
Supplement: Supplementary file 1 [file plants-14-03741-s001.zip]

Archive with 4 entries (2 files):
- plants-3932368-supplementary/
- plants-3932368-supplementary/Supplementary File/
- plants-3932368-supplementary/Supplementary File/appendix.pdf
- plants-3932368-supplementary/Supplementary File/attachment table.xlsx
