# Supplementary material for: Adaptive Strategies Mediating the Diversification of Alpine Plants: The Case of the Himalayan Blue Poppy (Meconopsis, Papaveraceae)
Source: Plants (Basel). 2025 Dec 8;14(24):3741. doi: 10.3390/plants14243741 (PMC12736773; doi:10.3390/plants14243741)
Supplement: Supplementary file 1 [file plants-14-03741-s001.zip › plants-3932368-supplementary/Supplementary File/attachment table.xlsx]

## Sheet: Table S1
Table S1. Reconstruction of ancestral regions model detection results. the higher the value of AICc_wt, the better the model fits the data, the smaller the AICc and LnL, the better the model. Taken together, the BAYAREALIKE+J model is selected to reconstruct the ancestral region in this study.
Model	AICc	LnL	AICc_wt
DEC	236.1	-116	0.19
DEC+J	237.1	-115.4	0.12
DIVALIKE	236.4	-116.1	0.16
DIVALIKE+J	238.7	-116.2	0.052
BAYAREALIKE	239.3	-117.6	0.038
BAYAREALIKE+J	234.4	-114.1	0.44

## Sheet: Table S2
Table S2. The latitudinal and longitudinal data of Meconopsis and related genera were used to classify the regions into which the species were concentrated, mainly into the Hengduan Mountains, the Eastern Himalaya, the Western Himalaya, and the Tibetan Plateau, and different letter numbers corresponded to the different subregions.
Name	Location	State	Name	Location	State
Papaver lapponicum	Asia	E	Meconopsis lyrata	Hengduan Mountains	A
Oreomecon nudicaulis	Asia	E	Meconopsis sinuata	Eastern Himalayas	B
Meconopsis torquata	Eastern Himalayas	B	Meconopsis florindae	Eastern Himalayas/Hengduan Mountains	BA
Meconopsis pseudohorridula	Hengduan Mountains	A	Meconopsis bella	Eastern Himalayas	B
Meconopsis racemosa	Hengduan Mountains/Tibetan Plateau/ Eastern Himalayas	ADB	Meconopsis zangnanensis	Eastern Himalayas	B
Meconopsis rudis	Hengduan Mountains	A	Meconopsis grandis	Eastern Himalayas/ Western Himalayas	BC
Papaver bracteatum	Asia	E	Meconopsis betonicifolia	Hengduan Mountains	A
Papaver pseudoorientale	Asia	E	Meconopsis simplicifolia	Eastern Himalayas	B
Meconopsis pinnatifolia	Western Himalayas	C	Meconopsis integrifolia	Hengduan Mountains/Tibetan Plateau	AD
Papaver orientale	Asia	E	Meconopsis pseudointegrifolia	Hengduan Mountains	A
Papaver somniferum	Asia	E	Meconopsis punicea	Hengduan Mountains/Tibetan Plateau	AD
Papaver dubium	Western Himalayas	C	Meconopsis quintuplinervia	Hengduan Mountains/Tibetan Plateau	AD
Papaver heterophyllum	Asia	E	Meconopsis regia	Western Himalayas	C
Meconopsis impedita	Hengduan Mountains	A	Meconopsis superba	Eastern Himalayas	B
Meconopsis lancifolia	Hengduan Mountains	A	Meconopsis staintonii	Western Himalayas	C
Meconopsis pseudovenusta	Hengduan Mountains	A	Meconopsis autumnalis	Western Himalayas	C
Meconopsis delavayi	Hengduan Mountains	A	Meconopsis napaulensis	Western Himalayas/Hengduan Mountains	CA
Meconopsis concinna	Hengduan Mountains	A	Meconopsis ganeshensis	Western Himalayas	C
Meconopsis henrici	Hengduan Mountains	A	Meconopsis paniculata	Western Himalayas/ Eastern Himalayas	CB
Meconopsis barbiseta	Hengduan Mountains	A	Meconopsis dhwojii	Western Himalayas	C
Meconopsis sinomaculata	Hengduan Mountains	A	Meconopsis chankheliensis	Western Himalayas	C
Meconopsis georgei	Hengduan Mountains	A	Meconopsis gracilipes	Western Himalayas	C
Meconopsis forrestii	Hengduan Mountains	A	Meconopsis robusta	Western Himalayas	C
Meconopsis speciosa	Hengduan Mountains	A	Meconopsis wilsonii	Hengduan Mountains	A
Meconopsis horridula	四个	ABCD	Meconopsis discigera	Eastern Himalayas	B
Meconopsis latifolia	Hengduan Mountains	A	Papaver lateritium	Asia	E
Meconopsis aculeata	Western Himalayas	C	Papaver argemone	Asia	E
Meconopsis wumungensis	Hengduan Mountains	A	Papaver pavoninum	Asia	E
Meconopsis primulina	Eastern Himalayas	B	Akebia trifoliata	Asia	E
Meconopsis argemonantha	Eastern Himalayas/Hengduan Mountains	BA

## Sheet: Table S3
Table S3. The latitude and longitude data of Meconopsis were extracted from GBIF, and 41 environmental factors were extracted using Arcgis, together with biological factors for a total of 52 categories of variables (Appendix “Total Factors.csv”), which can be roughly categorized into four categories: biological factors, climatic factors, soil factors, and topographic factors. The specific meaning…
序号	Factors	Detailed descriptions	Unit	序号	Factors	Detailed descriptions	Unit
Order				Order
1	ID	Order		28	bio15	Variation of precipitation seasonality
2	long	Longtitude		29	bio16	Precipitation of wettest quarter	mm
3	lati	Latitude		30	bio17	Precipitation of driest quarter	mm
4	elev_Band_	Elevation	m	31	bio18	Precipitation of warmest quarter	mm
5	branch	Branch		32	bio19	Precipitation of coldest quarter	mm
6	color	Shade of color		33	evaporation	Potential evapotranspiration	mm/day
7	growth_fruit	Growth and fruiting		34	drought	Drought index
8	growth	Growing years		35	slope_Band	Slope	°
9	fruit	Number of fruiting times		36	aspect1_Ba	Aspect	°
10	chromosome_number	Chromosome number		37	AWC_CLASS	Effective soil moisture content /AWC Range	code
11	cardinal_number	Basic chromosome number		38	DRAINAGE	Drainage class	code
12	cardinal_number2	Variation in basic chromosome number		39	T_BS	Topsoil Base Saturation	%
13	ploidy	Ploidy		40	T_CaCO 3	Topsoil Calcium Carbonate	% weight
14	bio1	Annual mean temperature	℃	41	T_CEC_CLAY	Topsoil CEC(clay)	cmol/kg
15	bio2	Mean diurnal range (mean of monthly,	℃	42	T_CEC_SOIL	Topsoil CEC(soil)	cmol/kg
		maximum temperature–minimum temperature)
16	bio3	/Isothermality（bio2/bio7×100%）		43	T_CLAY	Topsoil Clay Fraction	% wt.
17	bio4	Variation of temperature seasonality		44	T_ECE	Topsoil Salinity (Elco)	dS/m
18	bio5	The maximum temperature of the warmest month	℃	45	T_ESP	Topsoil Sodicity (ESP)	%
19	bio6	The minimum temperature of the coldest month	℃	46	T_GRAVEL	Topsoil Gravel Content	% vol.
20	bio7	Temperature annual range（bio5-bio6）	℃	47	T_OC	Topsoil Organic Carbon	% weight
21	bio8	Mean temperature of the wettest quarter	℃	48	T_pH_H 2 O	Topsoil pH(H 2 O)	-log(H + )
22	bio9	Mean temperature of the driest quarter	℃	49	T_REF_BULK_DENSITY	Topsoil Reference Bulk Density	kg/dm3
23	bio10	Mean temperature of the warmest quarter	℃	50	T_SAND	Topsoil Sand Fraction	% wt.
24	bio11	Mean temperature of the coldest quarter	℃	51	T_SILT	Topsoil Silt Fraction	% wt.
25	bio12	Annual mean precipitation	mm	52	T_TEB	Topsoil TEB	cmol/kg
26	bio13	Precipitation of the wettest month	mm	53	T_USDA_TEX_	Topsoil USDA Texture Classification
27	bio14	Precipitation of driest month	mm

## Sheet: Table S4
Table S4. Spatial autocorrelation analysis of chromosome number, growth, and nodulation: comparison of three models (OLS, SLM, SEM).
Chromosome number—	OLS（Ordinary Least Squares）	Chromosome number—	SLM（Spatial Lag Model）	Chromosome number—	SEM（Spatial Error Model）
Growth and fruiting characteristics		Growth and fruiting characteristics		Growth and fruiting characteristics
R-squared	0.0032	Rho（Spatial Autocorrelation Coefficient）	0.7722	Lambda（Spatial Autocorrelation Coefficient）	0.7772
Adjusted R-squared	0.002	p	5.11e-15	p	1.11e-15
F-statistic p	0.098	LR test（Likelihood Ratio Test）	29.945	LR test（Likelihood Ratio Test）	29.58
Intercept	2.205	p	4.44e-08	p	5.37e-08
p	<2e-16 ***	LM test	1.2065	Intercept	2.2611
coefficient	0.003377	p	0.272	p	2e-16
Moran's I test	0.0389	Moran's I test	0.0015	Moran's I test	0.00175
p	2.2e-16	p	0.1957	p	0.1742
AIC	2752.75	AIC	2724.8	AIC	2725.17
(1) In the Ordinary Least Squares (OLS) model, the R-squared value is 0.003196, and the Adjusted R-squared value is 0.002032, indicating that the model explains a minimal proportion of the variance. Furthermore, the p-value of the F-statistic is 0.09794, suggesting that the model as a whole is not statistically significant at the 0.05 significance level. The Moran's I test for the residuals of th…

## Sheet: Table S5
Table S5. Gene sequence numbers for Meconopsis and outgroups. Species is the species name, second through fourth columns are screened for chloroplast marker genes, and due to the lack of a fossil record for Papaveraceae, species from other families were included for dispersal time estimates.
Order	Species	trnL-trnF	ndhF	matK	rbcL
1	Meconopsis betonicifolia	JQ798377.1	JX087806.1	JX087871.1	JX087716.1
2	Meconopsis concinna	JX087759.1	JX087819.1	JX087902.1	JX087721.1
3	Meconopsis delavayi	KM044476.1	JX087816.1	JX087866.1	JX087688.1
4	Meconopsis forrestii	JX087734.1	JX087807.1	JX087853.1
5	Meconopsis impedita	AY328210.1
6	Meconopsis integrifolia	JX087756.1	JX087804.1	JX087901.1	JX087703.1
7	Meconopsis lancifolia	KM044481.1	JX087837.1	JX087917.1	JX087722.1
8	Meconopsis lyrata	AY328215.1	JX087800.1
9	Meconopsis napaulensis	JX087760.1	JX087798.1	JX087909.1	JX087698.1
10	Meconopsis pseudovenusta	JX087741.1	JX087796.1	JX087894.1
11	Meconopsis quintuplinervia	KM044490.1	JX087831.1	NC_056996.1	FJ626613.1
12	Meconopsis racemosa	KM044491.1	NC_061609.1	KF494275.1	KF494292.1
13	Meconopsis speciosa	KM044497.1	JX087829.1	JX087920.1	JX087682.1
14	Meconopsis wilsonii	JX087740.1	JX087838.1	JX087924.1	JX087691.1
15	Meconopsis gracilipes	KF513544.1		KF494266.1	KF494283.1
16	Meconopsis autumnalis	JX087754.1	JX087850.1	JX087861.1	JX087714.1
17	Meconopsis ganeshensis	JX087772.1		JX087899.1
18	Meconopsis dhwojii	JX087755.1	JX087815.1	JX087855.1	JX087699.1
19	Meconopsis superba	JX087735.1	JX087851.1	JX087858.1	JX087683.1
20	Meconopsis regia	AY328224.1
21	Meconopsis paniculata	JX087777.1	JX087830.1	JX087860.1	JX087720.1
22	Meconopsis staintonii			JX087893.1
23	Meconopsis chankheliensis	JX087753.1	JX087787.1	JX087904.1	JX087702.1
24	Meconopsis robusta	KF777120.1	KF777123.1	KF777124.1	KF777121.1
25	Meconopsis torquata	JX087737.1	BK065168.1	JX087875.1	BK065168.1
26	Meconopsis discigera	JX087774.1	JX087824.1	JX087918.1	JX087686.1
27	Meconopsis bella	AY328218.1	JX087823.1	JX087919.1	JX087723.1
28	Meconopsis zangnanensis	KF513556.1	JX087799.1	KF494278.1	JX087705.1
29	Meconopsis henrici	JX087763.1	JX087809.1	KF494267.1	JX087730.1
30	Meconopsis georgei	JX087768.1	JX087792.1	JX087856.1	JX087693.1
31	Meconopsis horridula	KM044478.1	JX087846.1	KF494268.1	JX087713.1
32	Meconopsis punicea	KM044483.1	JX087849.1	JX087862.1	JX087718.1
33	Meconopsis grandis	AY328237.1	JX087832.1	JX087873.1	JX087695.1
34	Meconopsis simplicifolia	JQ798375.1	JX087842.1	KF494276.1	JX087700.1
35	Meconopsis latifolia	AY328226.1
36	Meconopsis aculeata	AY328227.1	JX087820.1	JX087912.1	JX087709.1
37	Meconopsis sinuata	AY328216.1	JX087785.1	JX087890.1	JX087725.1
38	Meconopsis wumungensis	AY328214.1		JX087922.1
39	Meconopsis primulina	AY328217.1	JX087843.1	JX087887.1	JX087685.1
40	Meconopsis pinnatifolia	KM044486.1	NC_085732.1	NC_085732.1	NC_085732.1
41	Meconopsis pseudohorridula	KM044489.1	ON756033.1	KF494272.1	KF494289.1
42	Meconopsis sinomaculata	KM044493.1
43	Meconopsis rudis	KM044492.1
44	Meconopsis barbiseta	KM044474.1
45	Meconopsis argemonantha	JX087778.1	JX087814.1
46	Meconopsis florindae		JX087839.1	JX087870.1
47	Meconopsis pseudointegrifolia			MH293227.1	MH293295.1
48	Papaver argemone	DQ251149.1		JN895927.1
49	Papaver bracteatum	DQ25 1138.1		MT707534.1
50	Papaver dubium	DQ251173.1	NC_065205.1	MT707529.1	HM850229.1
51	Papaver heterophyllum			MF963695.1	MF963351.1
52	Papaver lapponicum	NC_065208.1	NC_065208.1	KC475138.1	NC_065208.1
53	Papaver lateritium	JX087776.1	JX087813.1	JX087900.1	JX087697.1
54	Papaver nudicaule	DQ251127.1	NC_063713.1	MN434010.1	KF494296.1
55	Papaver somniferum	DQ251156.1	NC_029434.1	MN167196.1	MH287278.1
56	Papaver pavoninum	KM044498.1
57	Papaver orientale	OR206468.1	NC_037832.1	MT707524.1	NC_037832.1
58	Papaver pseudoorientale	DQ251147.1	NC_065210.1	NC_065210.1	NC_065210.1
59	Argemone mexicana	AY328248.1		MG946996.1	MH767676.1
60	Mahonia bealei	NC_022457.1	JN051733.1	DQ478617.1	FJ449858.1
61	Berberis koreana	NC_030063.1	AY145162.1	JQ172882.1	MH494450.1
62	Ranzania japonica	NC_039677.1	AY145150.1	AB069829.1	L75853.2
63	Nandina domestica	AY362453.1	AY145148.1	AB069830.1	FJ449859.1
64	Caulophyllum robustum	NC_0 42221.1	AY145149.1	AB069832.1	AF190441.1
65	Jeffersonia diphylla	FJ626557.1	AY145152.1	AB069835.1	L75867.2
66	Anemonopsis macrophylla	NC_041527.1	KU662889.1	KM364773.1	FJ626578.1
67	Coptis chinensis	EF437110.1	KU662910.1	JN862861.1	FJ449856.1
68	Hydrastis canadensis	EF437112.1	AY145146.1	AB069849.1	AF093725.1
69	Glaucidium palmatum	EF437113.1	AY145145.1	AB069850.1	AF093723.1
70	Stephania longa	MK388660.1	JN051725.1	MH767951.1	MH767649.1
71	Haematocarpus validus	JN051763.1	JN051711.1	JN051829.1	JN051682.1
72	Limacia blumei	JN051770.1	EF624309.1	JN051836.1	JN051683.1
73	Diploclisia affinis	EF143898.1	JN051709.1	EF143866.1	JN051681.1
74	Sinomenium acutum	EF143902.1	JN051718.1	MH659832.1	FJ026506.1
75	Tinospora esiangkara		KY365727.1	KY365680.1	FJ026514.1
76	Anamirta cocculus	EF143887.1	EF624262.1	MT787092.1	FJ026461.1
77	Akebia trifoliata	MN9348 88.1	MN934868.1	MH659398.1	MN934839.1
78	Lardizabala biternata		MN934870.1	MN934854.1	L37919.2
79	Sinofranchetia chinensis	MN934891.1	MN934871.1	FJ626516.1	EF173676.1
80	Decaisnea insignis	MN934892.1	MN934872.1	MH659562.1	FJ626604.1
81	Sargentodoxa cuneata	MN934893.1	JN051734.1	DQ401351.1	AF093731.1
82	Anemoclema glaucifolium	FJ626535.1	KU662887.1	FJ626487.1	FJ626576.1

## Sheet: Table S6
Table S6. Characterization data for Meconopsis. Species is the species name, the second column is the inflorescence type, the third column is the flower color, the fourth through sixth columns are karyotypic characters, and the seventh and eighth columns are growth and fruiting. Data were obtained from databases, literature, and in vivo metrics assessments (as specified in the text), and those in…
Species	Inflorescence type	Flower color	Chromosome number	Chromosome base number	Ploidy Level	Fruiting occurrence	Growth period
Meconopsis wilsonii	paniculate conical inflorescence	blue				monocarpic	annual
Meconopsis punicea	solitary	red				monocarpic	perennial
Meconopsis georgei	racemose	yellow				monocarpic	annual
Meconopsis torquata		blue/red				monocarpic	annual
Meconopsis discigera	racemose	purple/blue	56	14	4	monocarpic	perennial
Meconopsis speciosa	racemose	blue/purple	56	14	4	monocarpic	annual
Meconopsis aculeata	racemose	blue	56	14	4	monocarpic	biennial
Meconopsis lyrata	solitary	blue				monocarpic	perennial
Meconopsis autumnalis	umbellate	yellow				monocarpic	perennial
Meconopsis integrifolia		yellow	76	19	4	monocarpic	biennial
Meconopsis gracilipes	paniculate conical inflorescence	yellow	56	14	4	monocarpic	annual
Meconopsis primulina	solitary	blue				monocarpic	annual
Meconopsis zangnanensis	solitary	blue				monocarpic	perennial
Meconopsis lancifolia	racemose	purple	56	14	4	monocarpic	annual
Meconopsis grandis	solitary	blue/purple	164	41	4	monocarpic	perennial
Meconopsis simplicifolia	solitary	purple	84	14	6	monocarpic	perennial
Meconopsis betonicifolia	subumbellate	blue	82	41	2	monocarpic	perennial
Meconopsis forrestii	solitary	blue				monocarpic	annual
Meconopsis bella	solitary	blue	22	11	2	multiple fruiting	perennial
Meconopsis napaulensis	racemose	red/ purple	56	14	4	monocarpic	annual
Meconopsis wumungensis	solitary	blue				monocarpic	annual
Meconopsis concinna	solitary	purple				monocarpic	annual
Meconopsis delavayi	solitary	purple				monocarpic	perennial
Meconopsis henrici	solitary	purple				monocarpic	annual
Meconopsis horridula	solitary	blue	56	14	4	monocarpic	perennial
Meconopsis superba	racemose	white				monocarpic	annual
Meconopsis quintuplinervia	solitary	blue/purple	84	14	6	monocarpic	perennial
Meconopsis impedita	solitary	purple				monocarpic	annual
Meconopsis violacea	racemose	purple				monocarpic	annual
Meconopsis pseudovenusta		purple	56	14		monocarpic	annual
Meconopsis venusta	solitary	purple				monocarpic	annual
Meconopsis racemosa	racemose	purple	56(original)	14		monocarpic	annual
Meconopsis pseudointegrifolia	solitary	yellow				monocarpic	perennial
Meconopsis prattii	racemose	purple				monocarpic	perennial
Meconopsis ganeshensis	paniculate conical inflorescence	red				monocarpic	perennial
Meconopsis dhwojii	panicle	yellow	56	14		monocarpic	perennial
Meconopsis regia	racemose	yellow	56	14		monocarpic	perennial
Meconopsis pinnatifolia	racemose	purple				monocarpic	annual
Meconopsis paniculata	paniculate conical inflorescence	yellow	56	14		monocarpic	annual
Meconopsis staintonii	panicle	red				monocarpic	perennial
Meconopsis chankheliensis	panicle	purple /red				monocarpic	perennial
Meconopsis robusta	racemose	yellow	28	14	2	monocarpic	perennial
Meconopsis latifolia	racemose	blue	56	14	4	monocarpic	perennial
Meconopsis sinuata	racemose	blue/purple				monocarpic	perennial
Meconopsis pseudohorridula	solitary	blue				monocarpic	annual
Meconopsis sinomaculata	solitary	purple				monocarpic	perennial
Meconopsis rudis	racemose	purple				monocarpic	perennial
Meconopsis barbiseta	solitary	purple				monocarpic	annual
Meconopsis argemonantha	solitary	white				monocarpic	perennial
Meconopsis integrifolia var. uniflora	solitary	yellow				monocarpic	perennial
Meconopsis balangensis	racemose	blue				monocarpic	perennial
Meconopsis sulphurea		yellow				monocarpic	perennial
Meconopsis exilis						monocarpic perennial
Meconopsis tibetica	racemose	red				monocarpic	annual
Meconopsis yaoshanensis		purple				monocarpic	perennial
Meconopsis florindae		yellow				monocarpic	annual
